# Supplementary material for: The Dietary Inflammatory Index and Incident Risk of Type 2 Diabetes Mellitus: Interactions with Obesity and Dyslipidemia in a Prospective Cohort Study
Source: Nutrients. 2026 Feb 25;18(5):738. doi: 10.3390/nu18050738 (PMC12986315; doi:10.3390/nu18050738)
Supplement: Supplementary file 1 [file nutrients-18-00738-s001.zip]

Archive with 1 entries (1 files):
- nutrients-4107551-supplementary.pdf
